# Supplementary material for: MIPhy: identify and quantify rapidly evolving members of large gene families
Source: PeerJ. 2018 May 29;6:e4873. doi: 10.7717/peerj.4873 (PMC5983006; doi:10.7717/peerj.4873)
Supplement: Supplemental Information 2 — The following files are contained in the tarball: all_caen.col2.fas - collagen sequences from seven species of Caenorhabditis in fasta format. MIPhy_scores.csv - comma separated file generated by MIPhy. (1) sequence identifier; (2) species identifier; (3) MIPhy cluster identifier; (4) Instability score. withPheno.txt - MIPhy clusters that contained a C. elegans collagen with a major RNAi phenotype. (1) MIPhy cluster identifier; (2) Instability score. withoutPheno.txt - MIPhy clusters that contained no C. elegans collagens with a major RNAi phenotype. (1) MIPhy cluster identifier; (2) Instability score. [file peerj-06-4873-s002.tgz]

Archive with 4 entries (4 files):
- MIPhy_scores.csv
- all_caen.col2.fas
- withPheno.txt
- withoutPheno.txt
