# Supplementary material for: MIPhy: identify and quantify rapidly evolving members of large gene families
Source: PeerJ. 2018 May 29;6:e4873. doi: 10.7717/peerj.4873 (PMC5983006; doi:10.7717/peerj.4873)
Supplement: Supplemental Information 2 — The following files are contained in the tarball: all_caen.col2.fas - collagen sequences from seven species of Caenorhabditis in fasta format. MIPhy_scores.csv - comma separated file generated by MIPhy. (1) sequence identifier; (2) species identifier; (3) MIPhy cluster identifier; (4) Instability score. withPheno.txt - MIPhy clusters that contained a C. elegans collagen with a major RNAi phenotype. (1) MIPhy cluster identifier; (2) Instability score. withoutPheno.txt - MIPhy clusters that contained no C. elegans collagens with a major RNAi phenotype. (1) MIPhy cluster identifier; (2) Instability score. [file peerj-06-4873-s002.tgz › MIPhy_scores.csv]

CANGA_056	CANGA	cluster_243	0.39
CJAPO_012	CJAPO	cluster_243	0.39
CANGA_010	CANGA	cluster_242	0.61
CBREN_067	CBREN	cluster_242	0.61
CBRIG_026	CBRIG	cluster_242	0.61
dpy-9	CELE	cluster_242	0.61
CJAPO_110	CJAPO	cluster_242	0.61
CREMA_011	CREMA	cluster_242	0.61
CSINI_124	CSINI	cluster_242	0.61
CTROP_016	CTROP	cluster_242	0.61
CANGA_072	CANGA	cluster_241	0.69
CBREN_190	CBREN	cluster_241	0.69
CBRIG_090	CBRIG	cluster_241	0.69
col-181	CELE	cluster_241	0.69
CJAPO_183	CJAPO	cluster_241	0.69
CREMA_069	CREMA	cluster_241	0.69
CSINI_121	CSINI	cluster_241	0.69
CTROP_026	CTROP	cluster_241	0.69
CANGA_115	CANGA	cluster_240	0.89
CBREN_200	CBREN	cluster_240	0.89
CBRIG_033	CBRIG	cluster_240	0.89
col-89	CELE	cluster_240	0.89
CJAPO_171	CJAPO	cluster_240	0.89
CREMA_037	CREMA	cluster_240	0.89
CSINI_128	CSINI	cluster_240	0.89
CTROP_091	CTROP	cluster_240	0.89
CANGA_006	CANGA	cluster_239	0.94
CBREN_070	CBREN	cluster_239	0.94
CBRIG_135	CBRIG	cluster_239	0.94
col-68	CELE	cluster_239	0.94
CJAPO_107	CJAPO	cluster_239	0.94
CREMA_104	CREMA	cluster_239	0.94
CSINI_034	CSINI	cluster_239	0.94
CTROP_166	CTROP	cluster_239	0.94
CANGA_071	CANGA	cluster_238	0.99
CBREN_129	CBREN	cluster_238	0.99
CBRIG_127	CBRIG	cluster_238	0.99
dpy-7	CELE	cluster_238	0.99
CJAPO_169	CJAPO	cluster_238	0.99
CREMA_108	CREMA	cluster_238	0.99
CSINI_171	CSINI	cluster_238	0.99
CTROP_012	CTROP	cluster_238	0.99
CANGA_002	CANGA	cluster_230	1
CANGA_003	CANGA	cluster_221	1
CANGA_011	CANGA	cluster_220	1
CANGA_014	CANGA	cluster_215	1
CANGA_016	CANGA	cluster_214	1
CANGA_024	CANGA	cluster_237	1
CANGA_026	CANGA	cluster_216	1
CANGA_035	CANGA	cluster_229	1
CANGA_040	CANGA	cluster_224	1
CANGA_046	CANGA	cluster_217	1
CANGA_057	CANGA	cluster_222	1
CANGA_058	CANGA	cluster_227	1
CANGA_061	CANGA	cluster_231	1
CANGA_066	CANGA	cluster_235	1
CANGA_073	CANGA	cluster_233	1
CANGA_077	CANGA	cluster_218	1
CANGA_084	CANGA	cluster_223	1
CANGA_096	CANGA	cluster_213	1
CANGA_100	CANGA	cluster_225	1
CANGA_108	CANGA	cluster_212	1
CANGA_112	CANGA	cluster_219	1
CANGA_118	CANGA	cluster_232	1
CANGA_134	CANGA	cluster_234	1
CANGA_135	CANGA	cluster_228	1
CANGA_138	CANGA	cluster_226	1
CANGA_139	CANGA	cluster_236	1
CANGA_013	CANGA	cluster_211	1.03
CBREN_212	CBREN	cluster_211	1.03
CBRIG_064	CBRIG	cluster_211	1.03
col-69	CELE	cluster_211	1.03
CJAPO_030	CJAPO	cluster_211	1.03
CREMA_105	CREMA	cluster_211	1.03
CSINI_125	CSINI	cluster_211	1.03
CTROP_018	CTROP	cluster_211	1.03
CANGA_042	CANGA	cluster_210	1.19
CANGA_113	CANGA	cluster_209	1.19
CANGA_133	CANGA	cluster_210	1.19
CBREN_215	CBREN	cluster_209	1.19
CBRIG_163	CBRIG	cluster_209	1.19
dpy-8	CELE	cluster_209	1.19
CJAPO_059	CJAPO	cluster_209	1.19
CREMA_036	CREMA	cluster_209	1.19
CSINI_045	CSINI	cluster_209	1.19
CTROP_033	CTROP	cluster_209	1.19
CBREN_036	CBREN	cluster_208	1.24
CBRIG_164	CBRIG	cluster_208	1.24
dpy-13	CELE	cluster_208	1.24
CJAPO_103	CJAPO	cluster_208	1.24
CREMA_086	CREMA	cluster_208	1.24
CSINI_090	CSINI	cluster_208	1.24
CTROP_165	CTROP	cluster_208	1.24
CBREN_171	CBREN	cluster_207	1.25
CBRIG_175	CBRIG	cluster_207	1.25
col-150	CELE	cluster_207	1.25
CJAPO_068	CJAPO	cluster_207	1.25
CREMA_119	CREMA	cluster_207	1.25
CSINI_014	CSINI	cluster_207	1.25
CTROP_097	CTROP	cluster_207	1.25
CANGA_092	CANGA	cluster_205	1.28
CANGA_130	CANGA	cluster_206	1.28
CBREN_127	CBREN	cluster_205	1.28
CBREN_186	CBREN	cluster_206	1.28
CBRIG_062	CBRIG	cluster_205	1.28
CBRIG_080	CBRIG	cluster_206	1.28
col-113	CELE	cluster_206	1.28
col-172	CELE	cluster_205	1.28
CJAPO_021	CJAPO	cluster_206	1.28
CJAPO_150	CJAPO	cluster_205	1.28
CREMA_024	CREMA	cluster_206	1.28
CREMA_127	CREMA	cluster_205	1.28
CSINI_044	CSINI	cluster_205	1.28
CSINI_050	CSINI	cluster_206	1.28
CTROP_145	CTROP	cluster_205	1.28
CTROP_160	CTROP	cluster_206	1.28
CANGA_039	CANGA	cluster_204	1.29
CANGA_063	CANGA	cluster_203	1.29
CBREN_102	CBREN	cluster_203	1.29
CBREN_201	CBREN	cluster_204	1.29
CBRIG_118	CBRIG	cluster_203	1.29
CBRIG_121	CBRIG	cluster_204	1.29
col-165	CELE	cluster_203	1.29
col-184	CELE	cluster_204	1.29
CJAPO_096	CJAPO	cluster_204	1.29
CJAPO_155	CJAPO	cluster_203	1.29
CREMA_103	CREMA	cluster_203	1.29
CREMA_147	CREMA	cluster_204	1.29
CSINI_065	CSINI	cluster_204	1.29
CSINI_105	CSINI	cluster_203	1.29
CTROP_014	CTROP	cluster_203	1.29
CTROP_158	CTROP	cluster_204	1.29
CANGA_074	CANGA	cluster_202	1.33
CANGA_087	CANGA	cluster_202	1.33
CANGA_053	CANGA	cluster_201	1.38
CANGA_060	CANGA	cluster_201	1.38
CANGA_080	CANGA	cluster_200	1.41
CBREN_111	CBREN	cluster_200	1.41
CBRIG_134	CBRIG	cluster_200	1.41
col-174	CELE	cluster_200	1.41
CJAPO_170	CJAPO	cluster_200	1.41
CREMA_025	CREMA	cluster_200	1.41
CSINI_116	CSINI	cluster_200	1.41
CTROP_083	CTROP	cluster_200	1.41
CANGA_007	CANGA	cluster_199	1.45
CANGA_023	CANGA	cluster_198	1.45
CANGA_089	CANGA	cluster_199	1.45
CANGA_093	CANGA	cluster_198	1.45
CANGA_085	CANGA	cluster_197	1.46
CBREN_141	CBREN	cluster_197	1.46
CBRIG_058	CBRIG	cluster_197	1.46
dpy-14	CELE	cluster_197	1.46
CJAPO_160	CJAPO	cluster_197	1.46
CREMA_113	CREMA	cluster_197	1.46
CSINI_011	CSINI	cluster_197	1.46
CTROP_019	CTROP	cluster_197	1.46
CBREN_119	CBREN	cluster_196	1.47
CBRIG_005	CBRIG	cluster_196	1.47
col-58	CELE	cluster_196	1.47
CJAPO_134	CJAPO	cluster_196	1.47
CREMA_148	CREMA	cluster_196	1.47
CSINI_019	CSINI	cluster_196	1.47
CTROP_052	CTROP	cluster_196	1.47
CANGA_001	CANGA	cluster_195	1.49
CANGA_045	CANGA	cluster_195	1.49
CANGA_065	CANGA	cluster_194	1.54
CBREN_155	CBREN	cluster_194	1.54
CBRIG_131	CBRIG	cluster_194	1.54
col-104	CELE	cluster_194	1.54
CJAPO_033	CJAPO	cluster_194	1.54
CREMA_106	CREMA	cluster_194	1.54
CSINI_003	CSINI	cluster_194	1.54
CTROP_133	CTROP	cluster_194	1.54
CANGA_137	CANGA	cluster_193	1.56
CBREN_202	CBREN	cluster_193	1.56
CBRIG_100	CBRIG	cluster_193	1.56
col-37	CELE	cluster_193	1.56
CJAPO_008	CJAPO	cluster_193	1.56
CREMA_099	CREMA	cluster_193	1.56
CSINI_026	CSINI	cluster_193	1.56
CTROP_087	CTROP	cluster_193	1.56
CANGA_018	CANGA	cluster_192	1.58
CBREN_029	CBREN	cluster_192	1.58
CBREN_075	CBREN	cluster_192	1.58
CBRIG_083	CBRIG	cluster_192	1.58
col-118	CELE	cluster_192	1.58
CJAPO_191	CJAPO	cluster_192	1.58
CREMA_152	CREMA	cluster_192	1.58
CSINI_086	CSINI	cluster_192	1.58
CTROP_030	CTROP	cluster_192	1.58
CBREN_149	CBREN	cluster_191	1.59
CBREN_193	CBREN	cluster_190	1.59
CBRIG_051	CBRIG	cluster_190	1.59
CBRIG_068	CBRIG	cluster_191	1.59
col-8	CELE	cluster_190	1.59
sqt-2	CELE	cluster_191	1.59
CJAPO_113	CJAPO	cluster_191	1.59
CJAPO_132	CJAPO	cluster_190	1.59
CREMA_070	CREMA	cluster_191	1.59
CREMA_074	CREMA	cluster_190	1.59
CSINI_021	CSINI	cluster_190	1.59
CSINI_027	CSINI	cluster_191	1.59
CTROP_092	CTROP	cluster_190	1.59
CTROP_119	CTROP	cluster_191	1.59
CANGA_050	CANGA	cluster_189	1.6
CANGA_076	CANGA	cluster_189	1.6
CBREN_053	CBREN	cluster_187	1.63
CBREN_204	CBREN	cluster_188	1.63
CBRIG_060	CBRIG	cluster_187	1.63
CBRIG_108	CBRIG	cluster_188	1.63
col-34	CELE	cluster_188	1.63
dpy-3	CELE	cluster_187	1.63
CJAPO_060	CJAPO	cluster_187	1.63
CJAPO_063	CJAPO	cluster_188	1.63
CREMA_014	CREMA	cluster_188	1.63
CREMA_044	CREMA	cluster_187	1.63
CSINI_007	CSINI	cluster_188	1.63
CSINI_136	CSINI	cluster_187	1.63
CTROP_024	CTROP	cluster_188	1.63
CTROP_105	CTROP	cluster_187	1.63
CBRIG_151	CBRIG	cluster_186	1.66
dpy-4	CELE	cluster_186	1.66
CJAPO_067	CJAPO	cluster_186	1.66
CREMA_102	CREMA	cluster_186	1.66
CSINI_029	CSINI	cluster_186	1.66
CTROP_164	CTROP	cluster_186	1.66
CBREN_147	CBREN	cluster_185	1.69
CBRIG_119	CBRIG	cluster_185	1.69
col-14	CELE	cluster_185	1.69
CJAPO_076	CJAPO	cluster_185	1.69
CREMA_005	CREMA	cluster_185	1.69
CSINI_049	CSINI	cluster_185	1.69
CTROP_068	CTROP	cluster_185	1.69
CANGA_017	CANGA	cluster_184	1.73
CBREN_143	CBREN	cluster_184	1.73
CBRIG_044	CBRIG	cluster_184	1.73
col-173	CELE	cluster_184	1.73
CREMA_137	CREMA	cluster_184	1.73
CSINI_022	CSINI	cluster_184	1.73
CTROP_041	CTROP	cluster_184	1.73
CANGA_104	CANGA	cluster_183	1.74
CBRIG_086	CBRIG	cluster_183	1.74
col-105	CELE	cluster_183	1.74
CJAPO_140	CJAPO	cluster_183	1.74
CREMA_101	CREMA	cluster_183	1.74
CSINI_018	CSINI	cluster_183	1.74
CTROP_137	CTROP	cluster_183	1.74
CANGA_109	CANGA	cluster_182	1.77
CBREN_018	CBREN	cluster_182	1.77
CBRIG_126	CBRIG	cluster_182	1.77
sqt-1	CELE	cluster_182	1.77
CJAPO_129	CJAPO	cluster_182	1.77
CREMA_042	CREMA	cluster_182	1.77
CSINI_009	CSINI	cluster_182	1.77
CTROP_129	CTROP	cluster_182	1.77
CANGA_068	CANGA	cluster_181	1.81
CBREN_007	CBREN	cluster_181	1.81
CBREN_071	CBREN	cluster_181	1.81
CBRIG_161	CBRIG	cluster_181	1.81
bli-2	CELE	cluster_181	1.81
CJAPO_002	CJAPO	cluster_181	1.81
CREMA_064	CREMA	cluster_181	1.81
CSINI_176	CSINI	cluster_181	1.81
CTROP_013	CTROP	cluster_181	1.81
CANGA_103	CANGA	cluster_180	1.85
CJAPO_051	CJAPO	cluster_180	1.85
CJAPO_180	CJAPO	cluster_180	1.85
CBREN_115	CBREN	cluster_179	1.87
CBRIG_085	CBRIG	cluster_179	1.87
col-158	CELE	cluster_179	1.87
CJAPO_152	CJAPO	cluster_179	1.87
CREMA_028	CREMA	cluster_179	1.87
CSINI_013	CSINI	cluster_179	1.87
CTROP_021	CTROP	cluster_179	1.87
CBREN_033	CBREN	cluster_178	1.91
CBRIG_059	CBRIG	cluster_178	1.91
col-19	CELE	cluster_178	1.91
CJAPO_197	CJAPO	cluster_178	1.91
CREMA_073	CREMA	cluster_178	1.91
CSINI_070	CSINI	cluster_178	1.91
CTROP_101	CTROP	cluster_178	1.91
CANGA_034	CANGA	cluster_177	1.92
CANGA_064	CANGA	cluster_177	1.92
CANGA_101	CANGA	cluster_176	1.97
CBREN_136	CBREN	cluster_176	1.97
CBRIG_172	CBRIG	cluster_176	1.97
rol-8	CELE	cluster_176	1.97
CJAPO_001	CJAPO	cluster_176	1.97
CREMA_041	CREMA	cluster_176	1.97
CSINI_102	CSINI	cluster_176	1.97
CTROP_009	CTROP	cluster_176	1.97
CJAPO_004	CJAPO	cluster_165	2
CJAPO_010	CJAPO	cluster_170	2
CJAPO_017	CJAPO	cluster_161	2
CJAPO_040	CJAPO	cluster_160	2
CJAPO_050	CJAPO	cluster_168	2
CJAPO_056	CJAPO	cluster_159	2
CJAPO_062	CJAPO	cluster_167	2
CJAPO_085	CJAPO	cluster_163	2
CJAPO_104	CJAPO	cluster_162	2
CJAPO_116	CJAPO	cluster_174	2
CJAPO_118	CJAPO	cluster_164	2
CJAPO_130	CJAPO	cluster_169	2
CJAPO_135	CJAPO	cluster_166	2
CJAPO_157	CJAPO	cluster_173	2
CJAPO_164	CJAPO	cluster_171	2
CJAPO_175	CJAPO	cluster_175	2
CJAPO_189	CJAPO	cluster_172	2
CANGA_020	CANGA	cluster_158	2.02
CANGA_059	CANGA	cluster_158	2.02
CBREN_203	CBREN	cluster_158	2.02
CBRIG_178	CBRIG	cluster_158	2.02
ram-2	CELE	cluster_158	2.02
CJAPO_058	CJAPO	cluster_158	2.02
CREMA_057	CREMA	cluster_158	2.02
CSINI_031	CSINI	cluster_158	2.02
CTROP_148	CTROP	cluster_158	2.02
CBREN_206	CBREN	cluster_157	2.08
CBRIG_066	CBRIG	cluster_157	2.08
col-65	CELE	cluster_157	2.08
CJAPO_036	CJAPO	cluster_157	2.08
CREMA_059	CREMA	cluster_157	2.08
CSINI_025	CSINI	cluster_157	2.08
CTROP_106	CTROP	cluster_157	2.08
CBREN_047	CBREN	cluster_156	2.09
CBRIG_117	CBRIG	cluster_156	2.09
col-175	CELE	cluster_156	2.09
CJAPO_009	CJAPO	cluster_156	2.09
CREMA_114	CREMA	cluster_156	2.09
CSINI_097	CSINI	cluster_156	2.09
CTROP_103	CTROP	cluster_156	2.09
CBREN_142	CBREN	cluster_155	2.15
CBRIG_017	CBRIG	cluster_155	2.15
col-81	CELE	cluster_155	2.15
CJAPO_204	CJAPO	cluster_155	2.15
CREMA_047	CREMA	cluster_155	2.15
CSINI_068	CSINI	cluster_155	2.15
CTROP_159	CTROP	cluster_155	2.15
CBREN_081	CBREN	cluster_154	2.17
CBRIG_018	CBRIG	cluster_154	2.17
col-186	CELE	cluster_154	2.17
CJAPO_143	CJAPO	cluster_154	2.17
CREMA_081	CREMA	cluster_154	2.17
CSINI_067	CSINI	cluster_154	2.17
CTROP_128	CTROP	cluster_154	2.17
CANGA_048	CANGA	cluster_152	2.23
CANGA_051	CANGA	cluster_153	2.23
CBREN_025	CBREN	cluster_153	2.23
CBREN_176	CBREN	cluster_152	2.23
CBREN_181	CBREN	cluster_153	2.23
CBRIG_006	CBRIG	cluster_153	2.23
CBRIG_099	CBRIG	cluster_152	2.23
col-149	CELE	cluster_152	2.23
col-45	CELE	cluster_153	2.23
CJAPO_167	CJAPO	cluster_152	2.23
CJAPO_188	CJAPO	cluster_153	2.23
CREMA_112	CREMA	cluster_153	2.23
CSINI_074	CSINI	cluster_152	2.23
CSINI_085	CSINI	cluster_153	2.23
CTROP_060	CTROP	cluster_152	2.23
CTROP_098	CTROP	cluster_153	2.23
CJAPO_087	CJAPO	cluster_151	2.26
CJAPO_091	CJAPO	cluster_151	2.26
CANGA_052	CANGA	cluster_150	2.27
CBREN_157	CBREN	cluster_150	2.27
CBRIG_010	CBRIG	cluster_150	2.27
col-106	CELE	cluster_150	2.27
CJAPO_073	CJAPO	cluster_150	2.27
CREMA_072	CREMA	cluster_150	2.27
CSINI_164	CSINI	cluster_150	2.27
CBREN_044	CBREN	cluster_149	2.3
CBREN_213	CBREN	cluster_148	2.3
CBRIG_071	CBRIG	cluster_148	2.3
CBRIG_170	CBRIG	cluster_149	2.3
col-109	CELE	cluster_149	2.3
col-176	CELE	cluster_148	2.3
CJAPO_182	CJAPO	cluster_149	2.3
CREMA_003	CREMA	cluster_148	2.3
CREMA_017	CREMA	cluster_149	2.3
CSINI_109	CSINI	cluster_149	2.3
CSINI_127	CSINI	cluster_148	2.3
CTROP_093	CTROP	cluster_148	2.3
CANGA_083	CANGA	cluster_147	2.31
CBREN_156	CBREN	cluster_147	2.31
CBREN_170	CBREN	cluster_147	2.31
CBRIG_153	CBRIG	cluster_147	2.31
col-36	CELE	cluster_147	2.31
CJAPO_186	CJAPO	cluster_147	2.31
CSINI_046	CSINI	cluster_147	2.31
CTROP_090	CTROP	cluster_147	2.31
CBREN_042	CBREN	cluster_146	2.35
CBREN_086	CBREN	cluster_145	2.35
CBRIG_048	CBRIG	cluster_145	2.35
CBRIG_147	CBRIG	cluster_146	2.35
col-38	CELE	cluster_145	2.35
CJAPO_011	CJAPO	cluster_146	2.35
CJAPO_039	CJAPO	cluster_145	2.35
CREMA_021	CREMA	cluster_145	2.35
CREMA_123	CREMA	cluster_146	2.35
CSINI_130	CSINI	cluster_145	2.35
CSINI_152	CSINI	cluster_146	2.35
CTROP_020	CTROP	cluster_145	2.35
CTROP_123	CTROP	cluster_146	2.35
CANGA_032	CANGA	cluster_144	2.37
CJAPO_093	CJAPO	cluster_144	2.37
CJAPO_125	CJAPO	cluster_143	2.39
CJAPO_177	CJAPO	cluster_143	2.39
CBREN_032	CBREN	cluster_142	2.44
CBRIG_012	CBRIG	cluster_142	2.44
col-90	CELE	cluster_142	2.44
CJAPO_178	CJAPO	cluster_142	2.44
CREMA_118	CREMA	cluster_142	2.44
CSINI_093	CSINI	cluster_142	2.44
CTROP_046	CTROP	cluster_142	2.44
CANGA_117	CANGA	cluster_141	2.46
CBREN_167	CBREN	cluster_141	2.46
CBRIG_146	CBRIG	cluster_141	2.46
dpy-5	CELE	cluster_141	2.46
CJAPO_193	CJAPO	cluster_141	2.46
CREMA_093	CREMA	cluster_141	2.46
CSINI_056	CSINI	cluster_141	2.46
CTROP_050	CTROP	cluster_141	2.46
CANGA_078	CANGA	cluster_139	2.49
CBREN_076	CBREN	cluster_139	2.49
CBRIG_112	CBRIG	cluster_140	2.49
col-2	CELE	cluster_140	2.49
col-78	CELE	cluster_139	2.49
CJAPO_014	CJAPO	cluster_140	2.49
CREMA_144	CREMA	cluster_140	2.49
CSINI_129	CSINI	cluster_140	2.49
CTROP_008	CTROP	cluster_140	2.49
CTROP_153	CTROP	cluster_139	2.49
CBREN_146	CBREN	cluster_138	2.5
CBREN_210	CBREN	cluster_138	2.5
CBRIG_145	CBRIG	cluster_138	2.5
col-140	CELE	cluster_138	2.5
CJAPO_195	CJAPO	cluster_138	2.5
CREMA_100	CREMA	cluster_138	2.5
CSINI_055	CSINI	cluster_138	2.5
CTROP_036	CTROP	cluster_138	2.5
CANGA_116	CANGA	cluster_137	2.51
CBREN_022	CBREN	cluster_137	2.51
CBREN_051	CBREN	cluster_137	2.51
CBRIG_101	CBRIG	cluster_137	2.51
rol-6	CELE	cluster_137	2.51
CJAPO_120	CJAPO	cluster_137	2.51
CREMA_098	CREMA	cluster_137	2.51
CSINI_148	CSINI	cluster_137	2.51
CTROP_010	CTROP	cluster_137	2.51
CANGA_127	CANGA	cluster_136	2.52
CBREN_028	CBREN	cluster_136	2.52
CBRIG_129	CBRIG	cluster_136	2.52
dpy-17	CELE	cluster_136	2.52
CJAPO_151	CJAPO	cluster_136	2.52
CSINI_112	CSINI	cluster_136	2.52
CTROP_057	CTROP	cluster_136	2.52
CBREN_063	CBREN	cluster_134	2.56
CBREN_180	CBREN	cluster_134	2.56
CBRIG_105	CBRIG	cluster_134	2.56
CBRIG_149	CBRIG	cluster_135	2.56
col-111	CELE	cluster_134	2.56
col-139	CELE	cluster_135	2.56
CJAPO_015	CJAPO	cluster_135	2.56
CJAPO_111	CJAPO	cluster_134	2.56
CREMA_016	CREMA	cluster_134	2.56
CREMA_068	CREMA	cluster_135	2.56
CSINI_082	CSINI	cluster_135	2.56
CSINI_094	CSINI	cluster_134	2.56
CTROP_022	CTROP	cluster_134	2.56
CTROP_121	CTROP	cluster_135	2.56
CANGA_119	CANGA	cluster_132	2.6
CANGA_124	CANGA	cluster_133	2.6
CBRIG_002	CBRIG	cluster_133	2.6
CBRIG_156	CBRIG	cluster_132	2.6
bli-6	CELE	cluster_132	2.6
col-182	CELE	cluster_133	2.6
CJAPO_142	CJAPO	cluster_132	2.6
CJAPO_147	CJAPO	cluster_133	2.6
CREMA_004	CREMA	cluster_133	2.6
CSINI_103	CSINI	cluster_133	2.6
CSINI_147	CSINI	cluster_132	2.6
CTROP_011	CTROP	cluster_133	2.6
CTROP_076	CTROP	cluster_132	2.6
CANGA_067	CANGA	cluster_131	2.65
CANGA_129	CANGA	cluster_131	2.65
CBREN_035	CBREN	cluster_131	2.65
CBRIG_143	CBRIG	cluster_131	2.65
dpy-10	CELE	cluster_131	2.65
CJAPO_203	CJAPO	cluster_131	2.65
CREMA_155	CREMA	cluster_131	2.65
CTROP_085	CTROP	cluster_131	2.65
CANGA_102	CANGA	cluster_130	2.66
CBREN_110	CBREN	cluster_130	2.66
CBRIG_157	CBRIG	cluster_130	2.66
col-187	CELE	cluster_130	2.66
CJAPO_007	CJAPO	cluster_130	2.66
CREMA_083	CREMA	cluster_130	2.66
CSINI_108	CSINI	cluster_130	2.66
CTROP_088	CTROP	cluster_130	2.66
CBREN_066	CBREN	cluster_129	2.73
col-33	CELE	cluster_129	2.73
CJAPO_199	CJAPO	cluster_129	2.73
CREMA_039	CREMA	cluster_129	2.73
CSINI_084	CSINI	cluster_129	2.73
CBREN_108	CBREN	cluster_128	2.77
CBREN_168	CBREN	cluster_128	2.77
CBRIG_165	CBRIG	cluster_128	2.77
col-63	CELE	cluster_128	2.77
CJAPO_187	CJAPO	cluster_128	2.77
CREMA_035	CREMA	cluster_128	2.77
CSINI_095	CSINI	cluster_128	2.77
CTROP_114	CTROP	cluster_128	2.77
CANGA_122	CANGA	cluster_127	2.79
CBREN_027	CBREN	cluster_127	2.79
CTROP_116	CTROP	cluster_127	2.79
CBREN_165	CBREN	cluster_126	2.8
CBRIG_137	CBRIG	cluster_126	2.8
col-124	CELE	cluster_126	2.8
CREMA_140	CREMA	cluster_126	2.8
CSINI_133	CSINI	cluster_126	2.8
CTROP_147	CTROP	cluster_126	2.8
CANGA_123	CANGA	cluster_125	2.82
CBREN_055	CBREN	cluster_125	2.82
CBREN_087	CBREN	cluster_125	2.82
CBRIG_023	CBRIG	cluster_125	2.82
col-61	CELE	cluster_125	2.82
CJAPO_065	CJAPO	cluster_125	2.82
CSINI_145	CSINI	cluster_125	2.82
CTROP_007	CTROP	cluster_125	2.82
CBREN_179	CBREN	cluster_124	2.83
CBRIG_024	CBRIG	cluster_124	2.83
col-83	CELE	cluster_124	2.83
CJAPO_038	CJAPO	cluster_124	2.83
CREMA_079	CREMA	cluster_124	2.83
CSINI_120	CSINI	cluster_124	2.83
CTROP_100	CTROP	cluster_124	2.83
CBREN_140	CBREN	cluster_123	2.84
CBRIG_076	CBRIG	cluster_123	2.84
col-107	CELE	cluster_123	2.84
CREMA_013	CREMA	cluster_123	2.84
CSINI_138	CSINI	cluster_123	2.84
CANGA_099	CANGA	cluster_122	2.87
CBREN_021	CBREN	cluster_122	2.87
CBRIG_115	CBRIG	cluster_122	2.87
col-163	CELE	cluster_122	2.87
CJAPO_074	CJAPO	cluster_122	2.87
CREMA_135	CREMA	cluster_122	2.87
CSINI_126	CSINI	cluster_122	2.87
CTROP_130	CTROP	cluster_122	2.87
CANGA_033	CANGA	cluster_121	2.89
CBREN_188	CBREN	cluster_121	2.89
CBREN_195	CBREN	cluster_121	2.89
CBRIG_074	CBRIG	cluster_121	2.89
col-121	CELE	cluster_121	2.89
CJAPO_025	CJAPO	cluster_121	2.89
CREMA_075	CREMA	cluster_121	2.89
CSINI_063	CSINI	cluster_121	2.89
CTROP_146	CTROP	cluster_121	2.89
CBREN_198	CBREN	cluster_120	2.91
CBRIG_020	CBRIG	cluster_120	2.91
col-183	CELE	cluster_120	2.91
CREMA_049	CREMA	cluster_120	2.91
CSINI_040	CSINI	cluster_120	2.91
CTROP_168	CTROP	cluster_120	2.91
CANGA_028	CANGA	cluster_119	2.92
CBREN_106	CBREN	cluster_119	2.92
CBRIG_093	CBRIG	cluster_119	2.92
col-41	CELE	cluster_119	2.92
CJAPO_192	CJAPO	cluster_119	2.92
CREMA_122	CREMA	cluster_119	2.92
CSINI_156	CSINI	cluster_119	2.92
CTROP_049	CTROP	cluster_119	2.92
CBREN_048	CBREN	cluster_118	2.97
CBREN_114	CBREN	cluster_118	2.97
CBRIG_045	CBRIG	cluster_118	2.97
col-98	CELE	cluster_118	2.97
CJAPO_022	CJAPO	cluster_118	2.97
CREMA_128	CREMA	cluster_118	2.97
CSINI_023	CSINI	cluster_118	2.97
CTROP_025	CTROP	cluster_118	2.97
col-108	CELE	cluster_112	3
col-12	CELE	cluster_110	3
col-126	CELE	cluster_111	3
col-127	CELE	cluster_111	3
col-13	CELE	cluster_110	3
col-152	CELE	cluster_115	3
col-159	CELE	cluster_113	3
col-171	CELE	cluster_116	3
col-49	CELE	cluster_114	3
emb-9	CELE	cluster_117	3
CANGA_021	CANGA	cluster_109	3.04
CBREN_126	CBREN	cluster_109	3.04
CBREN_152	CBREN	cluster_108	3.04
CBREN_172	CBREN	cluster_108	3.04
CBREN_191	CBREN	cluster_109	3.04
CBRIG_007	CBRIG	cluster_109	3.04
CBRIG_152	CBRIG	cluster_108	3.04
col-120	CELE	cluster_109	3.04
col-54	CELE	cluster_108	3.04
CJAPO_077	CJAPO	cluster_109	3.04
CJAPO_094	CJAPO	cluster_108	3.04
CREMA_111	CREMA	cluster_108	3.04
CREMA_154	CREMA	cluster_109	3.04
CSINI_010	CSINI	cluster_109	3.04
CSINI_035	CSINI	cluster_108	3.04
CTROP_053	CTROP	cluster_109	3.04
CTROP_061	CTROP	cluster_108	3.04
CBREN_183	CBREN	cluster_107	3.07
CBRIG_073	CBRIG	cluster_107	3.07
col-122	CELE	cluster_107	3.07
CJAPO_083	CJAPO	cluster_107	3.07
CREMA_010	CREMA	cluster_107	3.07
CSINI_157	CSINI	cluster_107	3.07
CTROP_043	CTROP	cluster_107	3.07
col-62	CELE	cluster_106	3.09
col-7	CELE	cluster_106	3.09
CBREN_090	CBREN	cluster_105	3.16
CBREN_101	CBREN	cluster_105	3.16
CBRIG_091	CBRIG	cluster_105	3.16
col-43	CELE	cluster_105	3.16
CJAPO_026	CJAPO	cluster_105	3.16
CREMA_050	CREMA	cluster_105	3.16
CSINI_161	CSINI	cluster_105	3.16
CTROP_156	CTROP	cluster_105	3.16
CBREN_061	CBREN	cluster_104	3.22
CBREN_154	CBREN	cluster_104	3.22
CBRIG_092	CBRIG	cluster_103	3.22
CBRIG_102	CBRIG	cluster_104	3.22
col-119	CELE	cluster_103	3.22
col-71	CELE	cluster_104	3.22
CJAPO_043	CJAPO	cluster_104	3.22
CJAPO_146	CJAPO	cluster_103	3.22
CREMA_006	CREMA	cluster_103	3.22
CREMA_141	CREMA	cluster_104	3.22
CSINI_064	CSINI	cluster_104	3.22
CSINI_142	CSINI	cluster_103	3.22
CTROP_104	CTROP	cluster_104	3.22
CANGA_107	CANGA	cluster_102	3.23
CBREN_046	CBREN	cluster_102	3.23
CBRIG_106	CBRIG	cluster_102	3.23
col-177	CELE	cluster_102	3.23
CJAPO_123	CJAPO	cluster_102	3.23
CREMA_027	CREMA	cluster_102	3.23
CSINI_160	CSINI	cluster_102	3.23
CTROP_138	CTROP	cluster_102	3.23
CBREN_006	CBREN	cluster_101	3.28
CBREN_109	CBREN	cluster_101	3.28
CBRIG_109	CBRIG	cluster_101	3.28
col-110	CELE	cluster_101	3.28
CJAPO_016	CJAPO	cluster_101	3.28
CREMA_045	CREMA	cluster_101	3.28
CSINI_119	CSINI	cluster_101	3.28
CTROP_089	CTROP	cluster_101	3.28
CBREN_031	CBREN	cluster_100	3.3
CBREN_173	CBREN	cluster_100	3.3
CBRIG_072	CBRIG	cluster_100	3.3
col-75	CELE	cluster_100	3.3
CJAPO_078	CJAPO	cluster_100	3.3
CREMA_149	CREMA	cluster_100	3.3
CSINI_111	CSINI	cluster_100	3.3
CTROP_063	CTROP	cluster_100	3.3
col-142	CELE	cluster_99	3.31
col-143	CELE	cluster_99	3.31
CBREN_045	CBREN	cluster_98	3.32
CBREN_189	CBREN	cluster_98	3.32
CBRIG_016	CBRIG	cluster_98	3.32
col-131	CELE	cluster_98	3.32
CJAPO_138	CJAPO	cluster_98	3.32
CREMA_001	CREMA	cluster_98	3.32
CSINI_073	CSINI	cluster_98	3.32
CTROP_048	CTROP	cluster_98	3.32
CJAPO_013	CJAPO	cluster_97	3.35
CJAPO_046	CJAPO	cluster_97	3.35
CJAPO_190	CJAPO	cluster_97	3.35
CBREN_097	CBREN	cluster_96	3.37
CTROP_139	CTROP	cluster_96	3.37
CBREN_113	CBREN	cluster_95	3.39
CBREN_153	CBREN	cluster_95	3.39
CBRIG_029	CBRIG	cluster_95	3.39
col-130	CELE	cluster_95	3.39
CJAPO_081	CJAPO	cluster_95	3.39
CSINI_038	CSINI	cluster_95	3.39
CTROP_069	CTROP	cluster_95	3.39
CANGA_037	CANGA	cluster_94	3.42
CANGA_106	CANGA	cluster_94	3.42
CBREN_160	CBREN	cluster_94	3.42
CBRIG_167	CBRIG	cluster_94	3.42
col-85	CELE	cluster_94	3.42
CREMA_153	CREMA	cluster_94	3.42
CSINI_168	CSINI	cluster_94	3.42
CTROP_084	CTROP	cluster_94	3.42
CBREN_079	CBREN	cluster_93	3.45
CBREN_080	CBREN	cluster_93	3.45
CBRIG_028	CBRIG	cluster_93	3.45
col-129	CELE	cluster_93	3.45
CJAPO_198	CJAPO	cluster_93	3.45
CREMA_134	CREMA	cluster_93	3.45
CSINI_079	CSINI	cluster_93	3.45
CTROP_071	CTROP	cluster_93	3.45
CANGA_098	CANGA	cluster_92	3.53
CANGA_111	CANGA	cluster_92	3.53
CBREN_013	CBREN	cluster_92	3.53
CBRIG_075	CBRIG	cluster_92	3.53
col-72	CELE	cluster_92	3.53
CJAPO_084	CJAPO	cluster_92	3.53
CSINI_140	CSINI	cluster_92	3.53
CTROP_155	CTROP	cluster_92	3.53
CBREN_073	CBREN	cluster_91	3.61
CBRIG_027	CBRIG	cluster_91	3.61
col-40	CELE	cluster_91	3.61
CJAPO_173	CJAPO	cluster_91	3.61
CREMA_120	CREMA	cluster_91	3.61
CSINI_078	CSINI	cluster_91	3.61
CANGA_079	CANGA	cluster_90	3.63
CBREN_151	CBREN	cluster_90	3.63
CBRIG_125	CBRIG	cluster_90	3.63
sqt-3	CELE	cluster_90	3.63
CJAPO_082	CJAPO	cluster_90	3.63
CREMA_115	CREMA	cluster_90	3.63
CSINI_155	CSINI	cluster_90	3.63
CTROP_074	CTROP	cluster_90	3.63
CBREN_158	CBREN	cluster_88	3.67
CBREN_162	CBREN	cluster_89	3.67
CBRIG_035	CBRIG	cluster_88	3.67
CBRIG_070	CBRIG	cluster_89	3.67
col-156	CELE	cluster_89	3.67
col-77	CELE	cluster_88	3.67
CJAPO_053	CJAPO	cluster_89	3.67
CJAPO_184	CJAPO	cluster_88	3.67
CREMA_058	CREMA	cluster_89	3.67
CREMA_067	CREMA	cluster_88	3.67
CREMA_094	CREMA	cluster_89	3.67
CSINI_033	CSINI	cluster_89	3.67
CSINI_110	CSINI	cluster_88	3.67
CTROP_070	CTROP	cluster_89	3.67
CTROP_140	CTROP	cluster_88	3.67
CBREN_098	CBREN	cluster_87	3.74
CBRIG_046	CBRIG	cluster_86	3.74
CBRIG_140	CBRIG	cluster_87	3.74
col-80	CELE	cluster_86	3.74
col-96	CELE	cluster_87	3.74
CSINI_002	CSINI	cluster_87	3.74
CSINI_141	CSINI	cluster_86	3.74
CTROP_078	CTROP	cluster_86	3.74
CBREN_169	CBREN	cluster_85	3.79
CBRIG_107	CBRIG	cluster_85	3.79
col-95	CELE	cluster_85	3.79
CSINI_175	CSINI	cluster_85	3.79
CANGA_062	CANGA	cluster_84	3.81
CANGA_081	CANGA	cluster_84	3.81
CBREN_015	CBREN	cluster_82	3.81
CBREN_072	CBREN	cluster_83	3.81
CBREN_105	CBREN	cluster_82	3.81
CBREN_135	CBREN	cluster_84	3.81
CBREN_211	CBREN	cluster_83	3.81
CBRIG_049	CBRIG	cluster_82	3.81
CBRIG_082	CBRIG	cluster_83	3.81
CBRIG_139	CBRIG	cluster_84	3.81
col-132	CELE	cluster_82	3.81
col-141	CELE	cluster_83	3.81
dpy-2	CELE	cluster_84	3.81
CJAPO_090	CJAPO	cluster_83	3.81
CJAPO_124	CJAPO	cluster_84	3.81
CJAPO_133	CJAPO	cluster_82	3.81
CREMA_019	CREMA	cluster_82	3.81
CREMA_063	CREMA	cluster_84	3.81
CREMA_090	CREMA	cluster_83	3.81
CSINI_083	CSINI	cluster_84	3.81
CSINI_150	CSINI	cluster_83	3.81
CSINI_158	CSINI	cluster_82	3.81
CTROP_029	CTROP	cluster_84	3.81
CTROP_072	CTROP	cluster_82	3.81
CTROP_082	CTROP	cluster_83	3.81
CBREN_016	CBREN	cluster_81	3.83
CBRIG_043	CBRIG	cluster_81	3.83
col-42	CELE	cluster_81	3.83
CSINI_001	CSINI	cluster_81	3.83
CANGA_004	CANGA	cluster_80	3.85
CBREN_005	CBREN	cluster_80	3.85
CBREN_041	CBREN	cluster_80	3.85
CANGA_086	CANGA	cluster_79	3.92
CBREN_093	CBREN	cluster_79	3.92
CBREN_199	CBREN	cluster_79	3.92
CBRIG_136	CBRIG	cluster_79	3.92
col-64	CELE	cluster_79	3.92
CJAPO_136	CJAPO	cluster_79	3.92
CSINI_059	CSINI	cluster_79	3.92
CTROP_132	CTROP	cluster_79	3.92
col-86	CELE	cluster_78	3.95
col-9	CELE	cluster_78	3.95
CJAPO_020	CJAPO	cluster_78	3.95
CBREN_194	CBREN	cluster_77	4
CBREN_001	CBREN	cluster_76	4.05
CBREN_040	CBREN	cluster_75	4.05
CBREN_196	CBREN	cluster_75	4.05
CBRIG_103	CBRIG	cluster_76	4.05
col-151	CELE	cluster_76	4.05
CJAPO_112	CJAPO	cluster_76	4.05
CJAPO_159	CJAPO	cluster_76	4.05
CREMA_033	CREMA	cluster_76	4.05
CSINI_015	CSINI	cluster_76	4.05
CTROP_054	CTROP	cluster_76	4.05
CBREN_085	CBREN	cluster_73	4.22
CBRIG_144	CBRIG	cluster_74	4.22
col-91	CELE	cluster_74	4.22
CREMA_022	CREMA	cluster_74	4.22
CREMA_084	CREMA	cluster_73	4.22
CSINI_092	CSINI	cluster_74	4.22
CTROP_059	CTROP	cluster_74	4.22
CANGA_027	CANGA	cluster_72	4.25
CBRIG_084	CBRIG	cluster_72	4.25
col-48	CELE	cluster_72	4.25
CREMA_109	CREMA	cluster_72	4.25
CREMA_125	CREMA	cluster_72	4.25
CSINI_042	CSINI	cluster_72	4.25
CBREN_123	CBREN	cluster_71	4.37
CBRIG_038	CBRIG	cluster_71	4.37
col-148	CELE	cluster_71	4.37
CREMA_065	CREMA	cluster_71	4.37
CSINI_123	CSINI	cluster_71	4.37
CANGA_097	CANGA	cluster_70	4.39
CBREN_065	CBREN	cluster_70	4.39
CBREN_132	CBREN	cluster_70	4.39
CBRIG_158	CBRIG	cluster_70	4.39
col-153	CELE	cluster_70	4.39
CJAPO_102	CJAPO	cluster_70	4.39
CREMA_008	CREMA	cluster_70	4.39
CSINI_099	CSINI	cluster_70	4.39
CBREN_078	CBREN	cluster_69	4.47
CBRIG_055	CBRIG	cluster_69	4.47
CREMA_053	CREMA	cluster_69	4.47
CSINI_076	CSINI	cluster_69	4.47
CANGA_030	CANGA	cluster_68	4.51
CBREN_118	CBREN	cluster_68	4.51
CBREN_208	CBREN	cluster_68	4.51
CBRIG_087	CBRIG	cluster_68	4.51
col-46	CELE	cluster_68	4.51
CJAPO_165	CJAPO	cluster_68	4.51
CREMA_110	CREMA	cluster_68	4.51
CSINI_132	CSINI	cluster_68	4.51
CTROP_051	CTROP	cluster_68	4.51
CANGA_019	CANGA	cluster_67	4.53
CANGA_038	CANGA	cluster_67	4.53
col-55	CELE	cluster_67	4.53
col-116	CELE	cluster_66	4.63
CREMA_061	CREMA	cluster_66	4.63
CANGA_094	CANGA	cluster_65	4.64
CBREN_026	CBREN	cluster_65	4.64
CBREN_133	CBREN	cluster_65	4.64
CBRIG_022	CBRIG	cluster_65	4.64
col-53	CELE	cluster_65	4.64
CREMA_055	CREMA	cluster_65	4.64
CSINI_135	CSINI	cluster_65	4.64
CTROP_045	CTROP	cluster_65	4.64
CBREN_144	CBREN	cluster_64	4.71
CBREN_145	CBREN	cluster_64	4.71
CBRIG_155	CBRIG	cluster_64	4.71
col-60	CELE	cluster_64	4.71
CJAPO_200	CJAPO	cluster_64	4.71
CREMA_082	CREMA	cluster_64	4.71
CSINI_017	CSINI	cluster_64	4.71
CTROP_141	CTROP	cluster_64	4.71
CBREN_058	CBREN	cluster_63	4.74
CREMA_143	CREMA	cluster_63	4.74
CSINI_051	CSINI	cluster_63	4.74
CJAPO_024	CJAPO	cluster_62	4.84
CSINI_173	CSINI	cluster_62	4.84
CTROP_058	CTROP	cluster_62	4.84
CANGA_069	CANGA	cluster_61	4.96
CANGA_082	CANGA	cluster_61	4.96
CBREN_057	CBREN	cluster_61	4.96
CBREN_062	CBREN	cluster_61	4.96
CBRIG_065	CBRIG	cluster_61	4.96
col-114	CELE	cluster_61	4.96
CJAPO_106	CJAPO	cluster_61	4.96
CREMA_097	CREMA	cluster_61	4.96
CSINI_053	CSINI	cluster_61	4.96
CTROP_152	CTROP	cluster_61	4.96
CBREN_060	CBREN	cluster_57	5
CBREN_084	CBREN	cluster_57	5
CBREN_207	CBREN	cluster_57	5
CTROP_040	CTROP	cluster_58	5
CTROP_075	CTROP	cluster_59	5
CTROP_154	CTROP	cluster_60	5
CJAPO_048	CJAPO	cluster_56	5.04
CJAPO_070	CJAPO	cluster_56	5.04
CJAPO_100	CJAPO	cluster_56	5.04
CJAPO_121	CJAPO	cluster_56	5.04
CJAPO_181	CJAPO	cluster_56	5.04
CANGA_126	CANGA	cluster_54	5.14
CBREN_038	CBREN	cluster_54	5.14
CBREN_139	CBREN	cluster_54	5.14
CBRIG_130	CBRIG	cluster_54	5.14
col-128	CELE	cluster_54	5.14
CJAPO_005	CJAPO	cluster_54	5.14
CJAPO_126	CJAPO	cluster_55	5.14
CREMA_085	CREMA	cluster_55	5.14
CSINI_006	CSINI	cluster_54	5.14
CTROP_161	CTROP	cluster_54	5.14
CANGA_022	CANGA	cluster_53	5.27
CTROP_067	CTROP	cluster_53	5.27
CBREN_050	CBREN	cluster_52	5.29
CBREN_134	CBREN	cluster_52	5.29
col-47	CELE	cluster_52	5.29
CJAPO_168	CJAPO	cluster_52	5.29
CREMA_139	CREMA	cluster_52	5.29
CSINI_052	CSINI	cluster_52	5.29
CTROP_127	CTROP	cluster_52	5.29
CBREN_092	CBREN	cluster_51	5.3
CBRIG_171	CBRIG	cluster_51	5.3
col-52	CELE	cluster_51	5.3
CSINI_101	CSINI	cluster_51	5.3
CTROP_035	CTROP	cluster_51	5.3
col-88	CELE	cluster_50	5.32
CREMA_007	CREMA	cluster_50	5.32
CSINI_087	CSINI	cluster_50	5.32
CBRIG_166	CBRIG	cluster_49	5.33
col-39	CELE	cluster_49	5.33
CJAPO_115	CJAPO	cluster_49	5.33
CJAPO_185	CJAPO	cluster_49	5.33
CSINI_122	CSINI	cluster_49	5.33
CTROP_038	CTROP	cluster_49	5.33
CBREN_096	CBREN	cluster_48	5.37
CBREN_214	CBREN	cluster_48	5.37
CBRIG_116	CBRIG	cluster_48	5.37
CREMA_056	CREMA	cluster_48	5.37
CSINI_100	CSINI	cluster_48	5.37
CBRIG_132	CBRIG	cluster_47	5.49
CSINI_107	CSINI	cluster_47	5.49
CBREN_112	CBREN	cluster_46	5.71
CBRIG_040	CBRIG	cluster_46	5.71
CREMA_138	CREMA	cluster_46	5.71
CSINI_115	CSINI	cluster_46	5.71
CBREN_185	CBREN	cluster_45	5.76
CTROP_113	CTROP	cluster_45	5.76
CTROP_150	CTROP	cluster_45	5.76
CANGA_054	CANGA	cluster_44	5.87
CBREN_003	CBREN	cluster_44	5.87
CBRIG_030	CBRIG	cluster_44	5.87
col-76	CELE	cluster_44	5.87
CJAPO_109	CJAPO	cluster_44	5.87
CJAPO_161	CJAPO	cluster_44	5.87
CTROP_037	CTROP	cluster_44	5.87
CBREN_043	CBREN	cluster_43	5.97
CBRIG_034	CBRIG	cluster_43	5.97
col-145	CELE	cluster_43	5.97
CJAPO_023	CJAPO	cluster_43	5.97
CJAPO_028	CJAPO	cluster_43	5.97
CJAPO_042	CJAPO	cluster_43	5.97
CJAPO_148	CJAPO	cluster_43	5.97
CJAPO_153	CJAPO	cluster_43	5.97
CREMA_136	CREMA	cluster_43	5.97
CSINI_117	CSINI	cluster_43	5.97
CTROP_004	CTROP	cluster_43	5.97
CREMA_151	CREMA	cluster_42	6
CANGA_047	CANGA	cluster_41	6.21
CBREN_099	CBREN	cluster_41	6.21
CBREN_100	CBREN	cluster_41	6.21
CBRIG_039	CBRIG	cluster_41	6.21
col-99	CELE	cluster_41	6.21
CREMA_076	CREMA	cluster_41	6.21
CSINI_081	CSINI	cluster_41	6.21
CTROP_094	CTROP	cluster_41	6.21
CREMA_020	CREMA	cluster_40	6.22
CSINI_036	CSINI	cluster_40	6.22
CBRIG_110	CBRIG	cluster_39	6.26
col-79	CELE	cluster_39	6.26
CJAPO_092	CJAPO	cluster_39	6.26
CREMA_018	CREMA	cluster_39	6.26
CSINI_043	CSINI	cluster_39	6.26
CTROP_015	CTROP	cluster_39	6.26
CTROP_031	CTROP	cluster_39	6.26
CBREN_056	CBREN	cluster_38	6.36
CBREN_077	CBREN	cluster_38	6.36
CBREN_121	CBREN	cluster_38	6.36
CBRIG_014	CBRIG	cluster_38	6.36
CSINI_061	CSINI	cluster_38	6.36
CTROP_065	CTROP	cluster_37	6.36
CTROP_120	CTROP	cluster_37	6.36
CTROP_157	CTROP	cluster_37	6.36
CTROP_167	CTROP	cluster_38	6.36
CBREN_009	CBREN	cluster_36	6.66
CBREN_187	CBREN	cluster_36	6.66
CBRIG_111	CBRIG	cluster_36	6.66
lon-3	CELE	cluster_36	6.66
CREMA_088	CREMA	cluster_36	6.66
CSINI_131	CSINI	cluster_36	6.66
CTROP_107	CTROP	cluster_36	6.66
col-154	CELE	cluster_35	6.69
col-155	CELE	cluster_35	6.69
CJAPO_141	CJAPO	cluster_35	6.69
CJAPO_158	CJAPO	cluster_35	6.69
CJAPO_174	CJAPO	cluster_35	6.69
CREMA_129	CREMA	cluster_35	6.69
CBRIG_008	CBRIG	cluster_32	7
CBRIG_009	CBRIG	cluster_33	7
CBRIG_032	CBRIG	cluster_29	7
CBRIG_095	CBRIG	cluster_30	7
CBRIG_173	CBRIG	cluster_34	7
CBRIG_177	CBRIG	cluster_31	7
CSINI_008	CSINI	cluster_28	7
CSINI_080	CSINI	cluster_27	7
CANGA_044	CANGA	cluster_26	7.1
CBREN_019	CBREN	cluster_26	7.1
CBREN_039	CBREN	cluster_26	7.1
CBREN_054	CBREN	cluster_26	7.1
CBREN_120	CBREN	cluster_26	7.1
CBRIG_061	CBRIG	cluster_26	7.1
CBRIG_124	CBRIG	cluster_26	7.1
col-115	CELE	cluster_26	7.1
col-97	CELE	cluster_26	7.1
CJAPO_003	CJAPO	cluster_26	7.1
CJAPO_066	CJAPO	cluster_26	7.1
CREMA_032	CREMA	cluster_26	7.1
CREMA_054	CREMA	cluster_26	7.1
CSINI_165	CSINI	cluster_26	7.1
CSINI_172	CSINI	cluster_26	7.1
CTROP_003	CTROP	cluster_26	7.1
CTROP_122	CTROP	cluster_26	7.1
CANGA_031	CANGA	cluster_25	7.55
CBREN_008	CBREN	cluster_25	7.55
CBREN_122	CBREN	cluster_25	7.55
CBRIG_056	CBRIG	cluster_25	7.55
col-74	CELE	cluster_25	7.55
CREMA_048	CREMA	cluster_25	7.55
CSINI_146	CSINI	cluster_25	7.55
CJAPO_119	CJAPO	cluster_24	7.92
CREMA_052	CREMA	cluster_24	7.92
CSINI_069	CSINI	cluster_24	7.92
CSINI_153	CSINI	cluster_24	7.92
CANGA_005	CANGA	cluster_23	8.85
CBREN_011	CBREN	cluster_23	8.85
CBRIG_042	CBRIG	cluster_23	8.85
CBRIG_047	CBRIG	cluster_23	8.85
col-10	CELE	cluster_23	8.85
col-144	CELE	cluster_23	8.85
CJAPO_032	CJAPO	cluster_23	8.85
CJAPO_035	CJAPO	cluster_23	8.85
CJAPO_055	CJAPO	cluster_23	8.85
CJAPO_069	CJAPO	cluster_23	8.85
CTROP_151	CTROP	cluster_23	8.85
CANGA_055	CANGA	cluster_22	8.86
CANGA_075	CANGA	cluster_22	8.86
CANGA_105	CANGA	cluster_22	8.86
CBREN_010	CBREN	cluster_22	8.86
CBREN_124	CBREN	cluster_22	8.86
CBRIG_154	CBRIG	cluster_22	8.86
col-56	CELE	cluster_22	8.86
CJAPO_045	CJAPO	cluster_22	8.86
CJAPO_105	CJAPO	cluster_22	8.86
CREMA_089	CREMA	cluster_22	8.86
CSINI_091	CSINI	cluster_22	8.86
CTROP_162	CTROP	cluster_22	8.86
CBREN_104	CBREN	cluster_21	8.89
CBRIG_138	CBRIG	cluster_21	8.89
col-101	CELE	cluster_21	8.89
CREMA_132	CREMA	cluster_21	8.89
CSINI_012	CSINI	cluster_21	8.89
CSINI_037	CSINI	cluster_21	8.89
CBREN_125	CBREN	cluster_20	9.41
CBRIG_141	CBRIG	cluster_20	9.41
col-135	CELE	cluster_20	9.41
col-164	CELE	cluster_20	9.41
CJAPO_029	CJAPO	cluster_20	9.41
CJAPO_044	CJAPO	cluster_20	9.41
CJAPO_064	CJAPO	cluster_20	9.41
CJAPO_097	CJAPO	cluster_20	9.41
CREMA_026	CREMA	cluster_20	9.41
CSINI_054	CSINI	cluster_20	9.41
CTROP_143	CTROP	cluster_20	9.41
CBREN_163	CBREN	cluster_19	9.57
CBREN_182	CBREN	cluster_19	9.57
CBREN_184	CBREN	cluster_19	9.57
CBRIG_011	CBRIG	cluster_19	9.57
CBRIG_114	CBRIG	cluster_19	9.57
CJAPO_089	CJAPO	cluster_19	9.57
CJAPO_145	CJAPO	cluster_19	9.57
CSINI_106	CSINI	cluster_19	9.57
CTROP_001	CTROP	cluster_19	9.57
CANGA_125	CANGA	cluster_18	9.58
CBREN_088	CBREN	cluster_18	9.58
CBREN_107	CBREN	cluster_18	9.58
CBREN_166	CBREN	cluster_18	9.58
CBREN_205	CBREN	cluster_18	9.58
CBRIG_077	CBRIG	cluster_18	9.58
CBRIG_168	CBRIG	cluster_18	9.58
col-123	CELE	cluster_18	9.58
col-84	CELE	cluster_18	9.58
CJAPO_114	CJAPO	cluster_18	9.58
CJAPO_194	CJAPO	cluster_18	9.58
CREMA_060	CREMA	cluster_18	9.58
CREMA_116	CREMA	cluster_18	9.58
CSINI_104	CSINI	cluster_18	9.58
CSINI_174	CSINI	cluster_18	9.58
CBRIG_162	CBRIG	cluster_17	10.85
col-87	CELE	cluster_17	10.85
CJAPO_079	CJAPO	cluster_17	10.85
CREMA_043	CREMA	cluster_17	10.85
CSINI_020	CSINI	cluster_17	10.85
CSINI_137	CSINI	cluster_17	10.85
CTROP_149	CTROP	cluster_17	10.85
CBREN_069	CBREN	cluster_16	11.68
col-137	CELE	cluster_16	11.68
CREMA_066	CREMA	cluster_16	11.68
CREMA_131	CREMA	cluster_16	11.68
CSINI_118	CSINI	cluster_16	11.68
CSINI_143	CSINI	cluster_16	11.68
CTROP_086	CTROP	cluster_16	11.68
CBREN_037	CBREN	cluster_15	12.58
CBREN_130	CBREN	cluster_15	12.58
CBRIG_067	CBRIG	cluster_15	12.58
CBRIG_079	CBRIG	cluster_15	12.58
col-160	CELE	cluster_15	12.58
CJAPO_018	CJAPO	cluster_15	12.58
CJAPO_054	CJAPO	cluster_15	12.58
CTROP_034	CTROP	cluster_15	12.58
CTROP_047	CTROP	cluster_15	12.58
CBREN_159	CBREN	cluster_14	12.79
CBRIG_031	CBRIG	cluster_14	12.79
CBRIG_104	CBRIG	cluster_14	12.79
CBRIG_122	CBRIG	cluster_14	12.79
CBRIG_148	CBRIG	cluster_14	12.79
col-133	CELE	cluster_14	12.79
col-92	CELE	cluster_14	12.79
col-93	CELE	cluster_14	12.79
col-94	CELE	cluster_14	12.79
CJAPO_019	CJAPO	cluster_14	12.79
CREMA_077	CREMA	cluster_14	12.79
CSINI_166	CSINI	cluster_14	12.79
CANGA_041	CANGA	cluster_13	12.85
CANGA_140	CANGA	cluster_13	12.85
CBRIG_001	CBRIG	cluster_13	12.85
bli-1	CELE	cluster_13	12.85
CSINI_048	CSINI	cluster_13	12.85
CSINI_149	CSINI	cluster_13	12.85
CTROP_112	CTROP	cluster_13	12.85
CANGA_043	CANGA	cluster_12	14.89
CANGA_128	CANGA	cluster_12	14.89
CBREN_064	CBREN	cluster_12	14.89
CBREN_095	CBREN	cluster_12	14.89
CBRIG_078	CBRIG	cluster_12	14.89
col-73	CELE	cluster_12	14.89
CJAPO_034	CJAPO	cluster_12	14.89
CSINI_028	CSINI	cluster_12	14.89
CSINI_114	CSINI	cluster_12	14.89
CTROP_064	CTROP	cluster_12	14.89
CTROP_096	CTROP	cluster_12	14.89
CANGA_095	CANGA	cluster_11	15.14
CBREN_034	CBREN	cluster_11	15.14
CBREN_091	CBREN	cluster_11	15.14
CBRIG_053	CBRIG	cluster_11	15.14
CBRIG_160	CBRIG	cluster_11	15.14
col-185	CELE	cluster_11	15.14
col-44	CELE	cluster_11	15.14
CJAPO_049	CJAPO	cluster_11	15.14
CJAPO_071	CJAPO	cluster_11	15.14
CREMA_002	CREMA	cluster_11	15.14
CSINI_088	CSINI	cluster_11	15.14
CSINI_089	CSINI	cluster_11	15.14
CTROP_080	CTROP	cluster_11	15.14
CTROP_136	CTROP	cluster_11	15.14
CBRIG_054	CBRIG	cluster_10	15.41
CBRIG_097	CBRIG	cluster_10	15.41
CREMA_009	CREMA	cluster_10	15.41
CREMA_117	CREMA	cluster_10	15.41
CTROP_108	CTROP	cluster_10	15.41
CBREN_052	CBREN	cluster_9	15.56
CBREN_164	CBREN	cluster_9	15.56
CBRIG_025	CBRIG	cluster_9	15.56
CBRIG_174	CBRIG	cluster_9	15.56
col-161	CELE	cluster_9	15.56
col-162	CELE	cluster_9	15.56
CJAPO_166	CJAPO	cluster_9	15.56
CREMA_040	CREMA	cluster_9	15.56
CSINI_062	CSINI	cluster_9	15.56
CSINI_169	CSINI	cluster_9	15.56
CTROP_044	CTROP	cluster_9	15.56
CTROP_117	CTROP	cluster_9	15.56
CBREN_023	CBREN	cluster_8	15.98
CBREN_174	CBREN	cluster_8	15.98
CBRIG_013	CBRIG	cluster_8	15.98
CBRIG_069	CBRIG	cluster_8	15.98
CBRIG_081	CBRIG	cluster_8	15.98
col-117	CELE	cluster_8	15.98
col-125	CELE	cluster_8	15.98
col-3	CELE	cluster_8	15.98
CJAPO_108	CJAPO	cluster_8	15.98
CREMA_124	CREMA	cluster_8	15.98
CSINI_077	CSINI	cluster_8	15.98
CTROP_055	CTROP	cluster_8	15.98
CBREN_024	CBREN	cluster_7	17.92
CBRIG_128	CBRIG	cluster_7	17.92
rol-1	CELE	cluster_7	17.92
CJAPO_047	CJAPO	cluster_7	17.92
CJAPO_061	CJAPO	cluster_7	17.92
CJAPO_099	CJAPO	cluster_7	17.92
CJAPO_117	CJAPO	cluster_7	17.92
CREMA_087	CREMA	cluster_7	17.92
CSINI_057	CSINI	cluster_7	17.92
CTROP_109	CTROP	cluster_7	17.92
CTROP_163	CTROP	cluster_7	17.92
CBREN_068	CBREN	cluster_6	19.45
CBREN_082	CBREN	cluster_6	19.45
CBRIG_015	CBRIG	cluster_6	19.45
CBRIG_120	CBRIG	cluster_6	19.45
CBRIG_133	CBRIG	cluster_6	19.45
col-157	CELE	cluster_6	19.45
CJAPO_163	CJAPO	cluster_6	19.45
CREMA_095	CREMA	cluster_6	19.45
CREMA_142	CREMA	cluster_6	19.45
CSINI_060	CSINI	cluster_6	19.45
CTROP_079	CTROP	cluster_6	19.45
CTROP_095	CTROP	cluster_6	19.45
CANGA_114	CANGA	cluster_5	21.34
CBREN_002	CBREN	cluster_5	21.34
CBREN_017	CBREN	cluster_5	21.34
CBREN_020	CBREN	cluster_5	21.34
CBREN_103	CBREN	cluster_5	21.34
CBREN_161	CBREN	cluster_5	21.34
CBRIG_004	CBRIG	cluster_5	21.34
CBRIG_050	CBRIG	cluster_5	21.34
CBRIG_142	CBRIG	cluster_5	21.34
col-138	CELE	cluster_5	21.34
col-178	CELE	cluster_5	21.34
col-179	CELE	cluster_5	21.34
col-20	CELE	cluster_5	21.34
CJAPO_006	CJAPO	cluster_5	21.34
CJAPO_027	CJAPO	cluster_5	21.34
CJAPO_131	CJAPO	cluster_5	21.34
CJAPO_149	CJAPO	cluster_5	21.34
CJAPO_154	CJAPO	cluster_5	21.34
CJAPO_201	CJAPO	cluster_5	21.34
CREMA_051	CREMA	cluster_5	21.34
CREMA_146	CREMA	cluster_5	21.34
CSINI_039	CSINI	cluster_5	21.34
CSINI_047	CSINI	cluster_5	21.34
CSINI_139	CSINI	cluster_5	21.34
CSINI_151	CSINI	cluster_5	21.34
CTROP_005	CTROP	cluster_5	21.34
CTROP_081	CTROP	cluster_5	21.34
CTROP_134	CTROP	cluster_5	21.34
CANGA_090	CANGA	cluster_4	21.7
CBREN_014	CBREN	cluster_4	21.7
CBREN_030	CBREN	cluster_4	21.7
CBREN_131	CBREN	cluster_4	21.7
CBREN_150	CBREN	cluster_4	21.7
CBRIG_041	CBRIG	cluster_4	21.7
CBRIG_123	CBRIG	cluster_4	21.7
col-146	CELE	cluster_4	21.7
col-147	CELE	cluster_4	21.7
CJAPO_072	CJAPO	cluster_4	21.7
CJAPO_156	CJAPO	cluster_4	21.7
CREMA_034	CREMA	cluster_4	21.7
CREMA_062	CREMA	cluster_4	21.7
CREMA_096	CREMA	cluster_4	21.7
CREMA_126	CREMA	cluster_4	21.7
CSINI_066	CSINI	cluster_4	21.7
CSINI_154	CSINI	cluster_4	21.7
CTROP_073	CTROP	cluster_4	21.7
CBREN_049	CBREN	cluster_3	23.16
CBRIG_113	CBRIG	cluster_3	23.16
let-2	CELE	cluster_3	23.16
CJAPO_075	CJAPO	cluster_3	23.16
CJAPO_196	CJAPO	cluster_3	23.16
CREMA_031	CREMA	cluster_3	23.16
CREMA_092	CREMA	cluster_3	23.16
CREMA_150	CREMA	cluster_3	23.16
CSINI_005	CSINI	cluster_3	23.16
CSINI_098	CSINI	cluster_3	23.16
CTROP_002	CTROP	cluster_3	23.16
CANGA_120	CANGA	cluster_2	30.82
CBREN_074	CBREN	cluster_2	30.82
CBREN_094	CBREN	cluster_2	30.82
CBREN_117	CBREN	cluster_2	30.82
CBREN_177	CBREN	cluster_2	30.82
CBREN_178	CBREN	cluster_2	30.82
CBRIG_057	CBRIG	cluster_2	30.82
CBRIG_159	CBRIG	cluster_2	30.82
CBRIG_169	CBRIG	cluster_2	30.82
col-102	CELE	cluster_2	30.82
col-35	CELE	cluster_2	30.82
col-50	CELE	cluster_2	30.82
CJAPO_052	CJAPO	cluster_2	30.82
CREMA_046	CREMA	cluster_2	30.82
CREMA_091	CREMA	cluster_2	30.82
CSINI_041	CSINI	cluster_2	30.82
CSINI_134	CSINI	cluster_2	30.82
CSINI_144	CSINI	cluster_2	30.82
CTROP_027	CTROP	cluster_2	30.82
CTROP_032	CTROP	cluster_2	30.82
CTROP_118	CTROP	cluster_2	30.82
CANGA_015	CANGA	cluster_1	52.31
CBREN_137	CBREN	cluster_1	52.31
CBREN_197	CBREN	cluster_1	52.31
CBRIG_052	CBRIG	cluster_1	52.31
CBRIG_098	CBRIG	cluster_1	52.31
CBRIG_176	CBRIG	cluster_1	52.31
col-103	CELE	cluster_1	52.31
col-51	CELE	cluster_1	52.31
CJAPO_057	CJAPO	cluster_1	52.31
CJAPO_098	CJAPO	cluster_1	52.31
CJAPO_101	CJAPO	cluster_1	52.31
CJAPO_144	CJAPO	cluster_1	52.31
CJAPO_172	CJAPO	cluster_1	52.31
CJAPO_202	CJAPO	cluster_1	52.31
CREMA_023	CREMA	cluster_1	52.31
CREMA_121	CREMA	cluster_1	52.31
CSINI_030	CSINI	cluster_1	52.31
CSINI_058	CSINI	cluster_1	52.31
CTROP_023	CTROP	cluster_1	52.31
CTROP_039	CTROP	cluster_1	52.31
CTROP_131	CTROP	cluster_1	52.31
CANGA_025	CANGA	cluster_0	69.06
CANGA_091	CANGA	cluster_0	69.06
CBREN_012	CBREN	cluster_0	69.06
CBREN_083	CBREN	cluster_0	69.06
CBREN_089	CBREN	cluster_0	69.06
CBREN_116	CBREN	cluster_0	69.06
CBREN_148	CBREN	cluster_0	69.06
CBREN_175	CBREN	cluster_0	69.06
CBRIG_003	CBRIG	cluster_0	69.06
CBRIG_019	CBRIG	cluster_0	69.06
CBRIG_037	CBRIG	cluster_0	69.06
CBRIG_094	CBRIG	cluster_0	69.06
CBRIG_096	CBRIG	cluster_0	69.06
CBRIG_150	CBRIG	cluster_0	69.06
col-166	CELE	cluster_0	69.06
col-167	CELE	cluster_0	69.06
col-168	CELE	cluster_0	69.06
col-169	CELE	cluster_0	69.06
col-170	CELE	cluster_0	69.06
col-180	CELE	cluster_0	69.06
CJAPO_037	CJAPO	cluster_0	69.06
CJAPO_041	CJAPO	cluster_0	69.06
CJAPO_080	CJAPO	cluster_0	69.06
CJAPO_088	CJAPO	cluster_0	69.06
CJAPO_095	CJAPO	cluster_0	69.06
CJAPO_122	CJAPO	cluster_0	69.06
CJAPO_128	CJAPO	cluster_0	69.06
CJAPO_176	CJAPO	cluster_0	69.06
CREMA_071	CREMA	cluster_0	69.06
CREMA_133	CREMA	cluster_0	69.06
CSINI_096	CSINI	cluster_0	69.06
CTROP_028	CTROP	cluster_0	69.06
CTROP_042	CTROP	cluster_0	69.06
CTROP_066	CTROP	cluster_0	69.06
CTROP_077	CTROP	cluster_0	69.06
CTROP_099	CTROP	cluster_0	69.06
CTROP_142	CTROP	cluster_0	69.06
