# Supplementary material for: MIPhy: identify and quantify rapidly evolving members of large gene families
Source: PeerJ. 2018 May 29;6:e4873. doi: 10.7717/peerj.4873 (PMC5983006; doi:10.7717/peerj.4873)
Supplement: Supplemental Information 2 — The following files are contained in the tarball: all_caen.col2.fas - collagen sequences from seven species of Caenorhabditis in fasta format. MIPhy_scores.csv - comma separated file generated by MIPhy. (1) sequence identifier; (2) species identifier; (3) MIPhy cluster identifier; (4) Instability score. withPheno.txt - MIPhy clusters that contained a C. elegans collagen with a major RNAi phenotype. (1) MIPhy cluster identifier; (2) Instability score. withoutPheno.txt - MIPhy clusters that contained no C. elegans collagens with a major RNAi phenotype. (1) MIPhy cluster identifier; (2) Instability score. [file peerj-06-4873-s002.tgz › withPheno.txt]

cluster_137	2.51
cluster_209	1.19
cluster_207	1.25
cluster_197	1.46
cluster_191	1.59
cluster_3	23.16
cluster_186	1.66
cluster_176	1.97
cluster_132	2.6
cluster_181	1.81
cluster_131	2.65
cluster_187	1.63
cluster_7	17.92
cluster_13	12.85
cluster_238	0.99
cluster_158	2.02
cluster_36	6.66
cluster_84	3.81
cluster_182	1.77
cluster_141	2.46
cluster_117	3
cluster_242	0.61
cluster_136	2.52
cluster_90	3.63
cluster_208	1.24
