# Supplementary material for: MIPhy: identify and quantify rapidly evolving members of large gene families
Source: PeerJ. 2018 May 29;6:e4873. doi: 10.7717/peerj.4873 (PMC5983006; doi:10.7717/peerj.4873)
Supplement: Supplemental Information 2 — The following files are contained in the tarball: all_caen.col2.fas - collagen sequences from seven species of Caenorhabditis in fasta format. MIPhy_scores.csv - comma separated file generated by MIPhy. (1) sequence identifier; (2) species identifier; (3) MIPhy cluster identifier; (4) Instability score. withPheno.txt - MIPhy clusters that contained a C. elegans collagen with a major RNAi phenotype. (1) MIPhy cluster identifier; (2) Instability score. withoutPheno.txt - MIPhy clusters that contained no C. elegans collagens with a major RNAi phenotype. (1) MIPhy cluster identifier; (2) Instability score. [file peerj-06-4873-s002.tgz › withoutPheno.txt]

cluster_21	8.89
cluster_192	1.58
cluster_148	2.3
cluster_8	15.98
cluster_91	3.61
cluster_104	3.22
cluster_183	1.74
cluster_184	1.73
cluster_188	1.63
cluster_39	6.26
cluster_119	2.92
cluster_98	3.32
cluster_35	6.69
cluster_152	2.23
cluster_50	5.32
cluster_1	52.31
cluster_130	2.66
cluster_89	3.67
cluster_239	0.94
cluster_154	2.17
cluster_108	3.04
cluster_16	11.68
cluster_149	2.3
cluster_135	2.56
cluster_23	8.85
cluster_18	9.58
cluster_12	14.89
cluster_109	3.04
cluster_6	19.45
cluster_93	3.45
cluster_106	3.09
cluster_49	5.33
cluster_156	2.09
cluster_121	2.89
cluster_52	5.29
cluster_67	4.53
cluster_70	4.39
cluster_26	7.1
cluster_17	10.85
cluster_211	1.03
cluster_200	1.41
cluster_0	69.06
cluster_114	3
cluster_65	4.64
cluster_5	21.34
cluster_92	3.53
cluster_102	3.23
cluster_122	2.87
cluster_95	3.39
cluster_87	3.74
cluster_105	3.16
cluster_78	3.95
cluster_81	3.83
cluster_86	3.74
cluster_123	2.84
cluster_138	2.5
cluster_196	1.47
cluster_110	3
cluster_204	1.29
cluster_68	4.51
cluster_22	8.86
cluster_101	3.28
cluster_64	4.71
cluster_203	1.29
cluster_128	2.77
cluster_179	1.87
cluster_71	4.37
cluster_83	3.81
cluster_74	4.22
cluster_116	3
cluster_147	2.31
cluster_15	12.58
cluster_20	9.41
cluster_206	1.28
cluster_66	4.63
cluster_240	0.89
cluster_113	3
cluster_190	1.59
cluster_205	1.28
cluster_193	1.56
cluster_76	4.05
cluster_82	3.81
cluster_111	3
cluster_153	2.23
cluster_41	6.21
cluster_107	3.07
cluster_54	5.14
cluster_139	2.49
cluster_85	3.79
cluster_241	0.69
cluster_43	5.97
cluster_145	2.35
cluster_134	2.56
cluster_140	2.49
cluster_142	2.44
cluster_133	2.6
cluster_155	2.15
cluster_88	3.67
cluster_124	2.83
cluster_125	2.82
cluster_25	7.55
cluster_94	3.42
cluster_44	5.87
cluster_157	2.08
cluster_129	2.73
cluster_126	2.8
cluster_51	5.3
cluster_61	4.96
cluster_178	1.91
cluster_4	21.7
cluster_11	15.14
cluster_112	3
cluster_14	12.79
cluster_72	4.25
cluster_120	2.91
cluster_194	1.54
cluster_99	3.31
cluster_185	1.69
cluster_2	30.82
cluster_103	3.22
cluster_79	3.92
cluster_118	2.97
cluster_9	15.56
cluster_115	3
cluster_100	3.3
cluster_150	2.27
